# Supplementary material for: Formation of ER-lumenal intermediates during export of Plasmodium proteins containing transmembrane-like hydrophobic sequences
Source: PLoS Pathog. 2023 Mar 31;19(3):e1011281. doi: 10.1371/journal.ppat.1011281 (PMC10096305; doi:10.1371/journal.ppat.1011281)
Supplement: S1 Data — (XLSX) [file ppat.1011281.s013.xlsx]

## Sheet: SBP1 5C data
SBP:mCherry:C-S11:DSLE no GFP1-10	SBP:mCherry C-S11:DSLE ER-lumenal GFP1-10	SBP:mCherry:C-S11:DSLE cytoplasmic GFP1-10	SBP:mCherry:C-S11:SDEL no GFP1-10	SBP:mCherry:C-S11:SDEL ER-lumenal GFP1-10	SBP:mCherry:CS11:SDEL Cytoplasmic GFP1-10	SBP:mcherry:N-S11 DSLE No GFP1-10	SBP:mCherry:N-S11 DSLE ER-lumenal GFP1-10	SBP:mCherry:N-S11 DSLE cytoplasmic GFP1-10	SBP:mCherry:N-S11 SDEL no GFP1-10	SBP:mCherry:N-S11 SDEL ER-lumenal GFP1-10	SBP:mCherry:N-S11 SDEL cytoplasmic GFP1-10
0.211376	0.254559	0.218926	0.484669	0.463016	0.478997	0.285078	0.23089	0.300179	0.44768	0.550983	0.504425
0.237457	0.216612	0.226836	0.599309	0.579823	0.56493	0.265685	0.226752	0.357901	0.475687	0.580124	0.537363
0.274229	0.243643	0.2971	0.516212	0.445033	0.671348	0.201321	0.30165	0.164711	0.437641	0.618974	0.643882
0.279856	0.18821	0.245948	0.546045	0.395458	0.356665	0.175954	0.424866	0.282264	0.562422	0.578213	0.460628
0.286761	0.281932	0.360643	0.358103	0.508005	0.432472	0.35837	0.205647	0.361771	0.391076	0.538248	0.514151
0.257205	0.382648	0.245502	0.60349	0.574094	0.559568	0.222618	0.305481	0.329866	0.595575	0.578592	0.543801
0.216649	0.222271	0.224161	0.546901	0.42184	0.603855	0.156175	0.288421	0.135313	0.678085	0.523479	0.474242
0.315082	0.37645	0.273561	0.425568	0.353014	0.506523	0.333176	0.271153	0.178853	0.675317	0.605586	0.401068
0.305714	0.263636	0.273391	0.523813	0.545634	0.576785	0.170821	0.281297	0.220286	0.67662	0.688557	0.60963
0.173563	0.196507	0.320463	0.444542	0.588612	0.642167	0.261933	0.241056	0.218515	0.459783	0.462111	0.616025
0.234074	0.300911	0.255776	0.585392	0.469865	0.363503	0.226973	0.314885	0.218149	0.670212	0.482311	0.511522
0.290754	0.404035	0.234755	0.29148	0.505215	0.447864	0.186637	0.202787	0.196416	0.431424	0.373525	0.509956
0.232801	0.167005	0.287706	0.442415	0.411335	0.436648	0.34884	0.242527	0.174864	0.660855	0.700055	0.483777
0.325248	0.268973	0.274384	0.692887	0.520659	0.597926	0.229692	0.336549	0.227299	0.767507	0.479664	0.44416
0.250973	0.342561	0.355912	0.487137	0.495985	0.472515	0.277266	0.203176	0.168522	0.406331	0.59067	0.573216
0.273972	0.242025	0.317902	0.433973	0.418874	0.518828	0.172942	0.203732	0.327949	0.670646	0.627094	0.612102
0.306307	0.1564	0.303776	0.399883	0.627791	0.361273	0.244599	0.247851	0.187541	0.706028	0.364749	0.361117
0.229468	0.381612	0.235447	0.639688	0.452309	0.652459	0.311481	0.209174	0.278556	0.594321	0.46155	0.415613
0.284007	0.206227	0.332482	0.724546	0.593366	0.375952	0.249917	0.320784	0.213704	0.685209	0.51715	0.413077
0.347594	0.243827	0.396571	0.590852	0.431339	0.330315	0.214914	0.419697	0.242009	0.452874	0.578388	0.367107
0.314001	0.287543	0.237891	0.291716	0.463061	0.346422	0.298551	0.254451	0.196963	0.551632	0.483388	0.449873
0.298972	0.170069	0.381676	0.502143	0.349388	0.528418	0.294854	0.267239	0.250615	0.375521	0.712903	0.466028
0.224637	0.294689	0.271324	0.452687	0.457945	0.34764	0.36498	0.273605	0.230512	0.621358	0.398456	0.446964
0.26484	0.215302	0.22446	0.504146	0.396381	0.229177	0.231948	0.308221	0.161734	0.518887	0.570799	0.375827
0.206485	0.315649	0.333929	0.299611	0.370308	0.395808	0.311964	0.225508	0.202632	0.681878	0.473968	0.57045
0.178883	0.211194	0.289556	0.425505	0.506934	0.410268	0.191884	0.289529	0.221463	0.458297	0.480153	0.513335
0.171727	0.334018	0.244953	0.518718	0.298812	0.477417	0.375904	0.23022	0.270841	0.496374	0.518182	0.514958
0.242309	0.184231	0.222064	0.499157	0.486524	0.533788	0.235706	0.317378	0.196457	0.469539	0.598605	0.405005
0.103329	0.202026	0.224324	0.29722	0.427575	0.430225	0.253238	0.154614	0.282897	0.588658	0.446982	0.454709
0.242597	0.235651	0.241548	0.490726	0.405921	0.484162	0.239077	0.193747	0.275228	0.660399	0.60368	0.21203
0.219175	0.318455	0.27959	0.257326	0.63077	0.465956	0.243194	0.20402	0.33264	0.597444	0.638802	0.407265
0.276204	0.342831	0.276352	0.419807	0.49488	0.584721	0.330855	0.322512	0.224218	0.609564	0.592989	0.481797
0.261421	0.249978	0.248083	0.412456	0.473654	0.553627	0.297793	0.337441	0.365722	0.548933	0.441776	0.473802
0.310699	0.209445	0.213048	0.59884	0.41109	0.523117	0.266884	0.420255	0.211124	0.612839	0.464831	0.324563
0.127389	0.262418	0.366935	0.410874	0.537556	0.538801	0.196702	0.225865	0.191951	0.594955	0.583716	0.47357
0.258926	0.240019	0.220513	0.306939	0.287833	0.396119	0.206627	0.24745	0.2688	0.568218	0.423061	0.534514
0.24607	0.171392	0.255365	0.396153	0.290662	0.572807	0.306983	0.259793	0.20537	0.632118	0.488974	0.374347
0.19398	0.226022	0.40127	0.240709	0.324313	0.626451	0.238412	0.286786	0.190604	0.333097	0.421567	0.296653
0.245593	0.226872	0.214988	0.472166	0.435662	0.353575	0.256991	0.257885	0.325221	0.477439	0.578729	0.582729
0.270854	0.252415	0.242569	0.365663	0.404086	0.537589	0.246038	0.214214	0.215312	0.302713	0.617918	0.39169

## Sheet: SBP1 5D 5E data
mCherry fluorescence	SBP1:C-S11:DSLE no GFP1-10	SBP1:C-S11:DSLE ER lumenal GFP1-10	SBP1:C-S11:DSLE cytoplasmic GFP1-10	SBP1:C-S11:SDEL no GFP1-10	SBP1:C-S11:SDEL ER lumenal GFP1-10	SBP1:C-S11:SDEL cytoplasmic GFP1-10	SBP1:N-S11 DSLE no GFP1-10	SBP1:N-S11 DSLE ER lumenal GFP1-10	SBP1:N-S11 DSLE cytoplasmic GFP1-10	SBP1:N-S11 SDEL no GFP1-10	SBP1:N-S11 SDEL ER lumenal GFP1-10	SBP1:N-S11 SDEL cytoplasmic GFP1-10
2.88995e+06	237508
9.11117e+06	503555
655859	329856
2.48177e+06	306490
2.17723e+06	263235
5.36983e+06	623717
2.59569e+06	381293
6.25951e+06	412593
960538	469581
3.25859e+06	340600
3.02886e+06	246784
3.44984e+06	530680
3.07412e+06	382984
1.86317e+06	525916
3.59551e+06	365615
4903606	378230
1.05173e+07	526664
1.05887e+06	218975
1.87602e+06	254085
2.55255e+06	181068
5.0905e+06	198532
4.5349e+06	197261
3.80206e+06	388131
1.59803e+06	183065
3.77141e+06	257950
1.76077e+06	232689
4.37315e+06	464016
869560	398368
3.7771e+06	115850
3.01005e+06	191160
1.38813e+06	268575
1.36068e+06	115595
4.33974e+06	305469
4.43175e+06	301819
3.48852e+06	123245
4.15882e+06	292372
2.95991e+06	210083
889269	375971
4.05087e+06	343032
632521	289083
1.97083e+06		391648
4.20021e+06		582423
4.35434e+06		349541
1.86531e+06		161409
2.50402e+06		373211
2.62288e+06		494617
2.53744e+06		357582
5.39497e+06		603081
2.07827e+06		356243
4.4747e+06		404375
2.37813e+06		394424
3.77836e+06		501547
2.36712e+06		386929
3.02829e+06		671709
2.46227e+06		347488
6.00593e+06		393432
1.73918e+06		492089
2.75128e+06		313353
5.79394e+06		552043
584813		410207
3.18546e+06		345158
921443		246797
5.6333e+06		408145
1.89809e+06		412329
3.60118e+06		465582
4.4561e+06		343342
2.45724e+06		401435
4.87464e+06		477299
2.29016e+06		409430
3.19755e+06		376712
764309		333334
5.14578e+06		508556
2.30219e+06		433917
503910		240830
4.40464e+06		825642
3.7024e+06		351516
4.00529e+06		478905
1.45306e+06		391577
3.0985e+06		450835
3.33414e+06		720227
2.13312e+06			264221
4.04317e+06			432950
6259333			446129
3.63479e+06			204590
2.02364e+06			277153
2.40658e+06			455505
1.49536e+06			339446
2.63854e+06			363766
5.09875e+06			329762
2.52888e+06			644176
4.53176e+06			315042
1.72356e+06			206698
2.81675e+06			302908
3.87951e+06			294097
3.08904e+06			492685
2.05337e+06			318035
5.25713e+06			434501
5.08763e+06			411337
4.25808e+06			301156
8.64492e+06			302987
4.38678e+06			179967
4.72543e+06			325049
3.63753e+06			310393
2.31153e+06			274093
1.6349e+06			323640
3.73532e+06			318517
1.68402e+06			398880
1.11776e+06			334827
1.94219e+06			325333
3.98988e+06			276952
2.26214e+06			280695
2.34575e+06			203018
1.60188e+06			227850
765949			227034
3.52549e+06			343137
3.16319e+06			166247
1.78274e+06			212510
4.71273e+06			425116
2.0381e+06			257995
2.12116e+06			252899
4.03582e+06				184217
8.04098e+06				547010
3.09662e+06				150017
3.9793e+06				215854
2.14763e+06				147772
3.76362e+06				330114
2.67989e+06				179981
2.26811e+06				229835
2.83074e+06				217938
3.6098e+06				257260
6.12305e+06				400074
3.70527e+06				287722
4.05514e+06				221724
2.62629e+06				237057
1.60048e+06				178610
2.07553e+06				352175
1.5128e+06				451715
6.08212e+06				350811
6.38621e+06				451402
3.4262e+06				549758
2.2227e+06				84006.6
1.2684e+06				180085
1.3493e+06				277391
3.32604e+06				408688
1.19561e+06				111014
2.55686e+06				397710
2.99168e+06				366434
1.49335e+06				281139
857895				263788
1.38611e+06				238747
1.64285e+06				420313
1.44201e+06				343579
530592				148114
1.55609e+06				343786
2.2821e+06				569303
124073				199734
1.28375e+06				176507
40297.6				197430
155145				115418
170416				302164
6.02778e+06					3.65691e+06
2.93601e+06					2.5372e+06
2.17019e+06					1.79703e+06
3.5771e+06					2.3571e+06
2.32072e+06					2.38979e+06
1.31303e+06					1.97673e+06
2.49779e+06					1.78019e+06
1.24018e+06					1.2155e+06
5.10361e+06					3.37869e+06
3.53536e+06					3.82547e+06
3.24289e+06					2.3627e+06
2.41361e+06					2.65251e+06
1.76776e+06					1.62919e+06
4.13735e+06					4.47307e+06
2.30681e+06					2.52817e+06
2.13279e+06					1.79805e+06
2.66111e+06					3.51748e+06
2.62575e+06					1.93148e+06
5.7569e+06					3.64129e+06
5.21578e+06					2.26383e+06
2.5599e+06					2.60733e+06
2.28985e+06					1.28139e+06
4.02447e+06					1.94454e+06
939522					899904
928140					1.14632e+06
1.28512e+06					1.39834e+06
2.80406e+06					1.53699e+06
1.43262e+06					1.8194e+06
1.18544e+06					1.32171e+06
1.25593e+06					1.20285e+06
3.65572e+06					4.06214e+06
2.92833e+06					2.86584e+06
1.41057e+06					1.96862e+06
454116					702039
1.52375e+06					1.57261e+06
2.49385e+06					1.4083e+06
1.24429e+06					974420
1.44725e+06					858867
348559					391778
2.54861e+06					2.32833e+06
1.41134e+06						227591
1.49152e+06						291446
2.38059e+06						434419
2.27249e+06						353997
1.25786e+06						225020
3.32397e+06						368138
3.29809e+06						358841
2.54446e+06						339189
1.67467e+06						276374
3.72051e+06						547175
958278						213571
3.38466e+06						411988
2.56531e+06						289239
1.24367e+06						384720
4.20549e+06						567642
3.04378e+06						259335
3.43163e+06						308187
4.47394e+06						374916
5.27749e+06						333036
2.2933e+06						312991
1.66863e+06						250904
4.53886e+06						676871
1.13097e+06						352703
1.89081e+06						454927
1707630						356859
2.36792e+06						537835
1.59444e+06						222472
1.15081e+06						191553
1.64185e+06						325124
1.60641e+06						235679
4.68316e+06						670357
2.64702e+06						359183
1.86702e+06						451101
2.73754e+06						378676
3.57042e+06						635322
5.10919e+06						508889
2.51509e+06						349365
2.26135e+06						488640
875936						178813
2.43282e+06						343696
2.48984e+06							337840
6.41672e+06							363683
1.04661e+07							515031
6.07754e+06							233615
663388							393956
9.31158e+06							402492
6.88677e+06							217725
5.606e+06							403754
1.34254e+06							265336
3.88763e+06							412967
5.22011e+06							255780
1.87941e+06							304051
6.20222e+06							486732
3.58046e+06							460615
1.92151e+06							137469
3.92808e+06							295801
1.5561e+06							327049
3.76051e+06							229811
7.84803e+06							346227
2.05679e+06							502744
7.04604e+06							407020
1.79686e+06							269585
4.75601e+06							345764
6.21105e+06							356585
6.94548e+06							309191
4.15061e+06							247721
4.86755e+06							324636
2.29223e+06							161811
6.10987e+06							250276
3.11319e+06							208170
7.42614e+06							254068
7.70705e+06							228902
6.68925e+06							449031
3.65247e+06							234839
2.29171e+06							130880
1.53108e+06							139550
6.26516e+06							295801
2.71993e+06							202450
4.21016e+06							306512
2.31677e+06							329292
2.40882e+06								544489
1.86595e+06								340150
3.47596e+06								708438
4.42585e+06								739034
2.49393e+06								421600
3.37395e+06								714870
6.75355e+06								1.1649e+06
1.04053e+07								631214
5.50205e+06								863175
5512440								953813
4.47663e+06								969933
7.11836e+06								581063
2030690								429758
3.26358e+06								888436
4.04007e+06								593574
2.20421e+06								655441
533689								134795
3.46475e+06								538375
5.04451e+06								1.25051e+06
8.05602e+06								985358
3.75843e+06								364507
1.11052e+06								199665
2.45471e+06								327034
4.81543e+06								426256
1.89693e+06								305056
2.06014e+06								583438
2.98219e+06								397246
1.45669e+06								678292
3.72162e+06								568283
3.69966e+06								423302
3.28136e+06								393347
6.71495e+06								601590
8.92574e+06								1.07925e+06
3.28563e+06								716026
1.72707e+06								467428
5522588								562029
6.2693e+06								598007
1.3927e+06								352964
4.93377e+06								444314
3.02629e+06								314880
1.03917e+07									455572
4.80741e+06									379146
5.09177e+06									517847
6.64503e+06									640128
7.67083e+06									536685
4.36309e+06									883410
1.33125e+06									240366
1.82452e+06									377735
2.58313e+06									237650
2.90436e+06									552489
4.03901e+06									195570
2.42778e+06									225517
4.82775e+06									305591
2.97151e+06									369110
1.31464e+06									318184
8.14195e+06									233475
1.59219e+06									382192
3.39616e+06									346424
2.44852e+06									319187
4.91602e+06									452237
3.46794e+06									295623
5.8636e+06									298842
5.12991e+06									359864
2.77844e+06									207833
3.62895e+06									151206
7.0495e+06									311831
2.21586e+06									238196
2.86695e+06									341720
1.37053e+06									200413
4.65922e+06									428316
7.90201e+06									440111
2.14747e+06									381560
6.2431e+06									374732
1.79676e+06									401389
6.26977e+06									307798
5.98031e+06									380050
4.05894e+06									258816
6.79217e+06									438684
5.43114e+06									335421
4.11441e+06									339175
2.01573e+06										402319
2.50782e+06										202025
2.61314e+06										154312
3.04389e+06										305295
740049										217934
4.85088e+06										469434
4.19467e+06										280017
4.82792e+06										247662
1.07967e+06										307434
1.60808e+06										249633
2.45055e+06										274272
1.34243e+06										184797
4.85859e+06										525880
3.57964e+06										298320
1.68317e+06										315299
5.10441e+06										823345
592580										120977
4.81203e+06										317156
2.192e+06										376148
987922										198294
1.361e+06										222544
1.66261e+06										192199
4.19043e+06										168475
1.86944e+06										367974
4.20741e+06										332148
852015										131422
3.53021e+06										297916
718056										100349
3.77458e+06										346255
4.68088e+06										338437
1.25485e+06										180983
2.54812e+06										93749.5
4.92833e+06										214933
2.13964e+06										206943
3.04232e+06										150420
5.48639e+06										295747
5.98669e+06										300294
1.17878e+06										258899
319171										93350.8
1.76894e+06										269227
5.50985e+06											4.45325e+06
1.61727e+06											2.42697e+06
8.24671e+06											7.19554e+06
5.31997e+06											4.27722e+06
4.84548e+06											4.04896e+06
3.94079e+06											3.93595e+06
2.6407e+06											2.47188e+06
9.01302e+06											8.27324e+06
8.96692e+06											7.71387e+06
2561662											2.30666e+06
2.58132e+06											2.63525e+06
2.75783e+06											1.99356e+06
2.59344e+06											3.03843e+06
4.01814e+06											3.29355e+06
3.99273e+06											3.48053e+06
6.24892e+06											4.26204e+06
1.60197e+06											1.14737e+06
1.95663e+06											1.75497e+06
5.62312e+06											3.61409e+06
4.52922e+06											4.14412e+06
6.11034e+06											3.31293e+06
2.50721e+06											2.99139e+06
688124											696218
5.98168e+06											4.76189e+06
628686											905933
4.29055e+06											2.58749e+06
3.39327e+06											2.25261e+06
1.02196e+07											5.72212e+06
1.89755e+06											1.75199e+06
5.28391e+06											5.09765e+06
1.32127e+06											1.54282e+06
3.41751e+06											3.59292e+06
1.48713e+06											1.15002e+06
4.9768e+06											3.80589e+06
4.53141e+06											3.73517e+06
3.50497e+06											2.26735e+06
3.50641e+06											2.68373e+06
1.83072e+06											1.13858e+06
5.06232e+06											3.76435e+06
4.77215e+06											4.41238e+06
6.60839e+06												763764
4.72672e+06												782668
2.91676e+06												485922
4.54595e+06												474540
2.28764e+06												402557
3.79858e+06												1.21411e+06
4.50818e+06												934696
4.8243e+06												444306
4.38258e+06												750274
4.30254e+06												705038
2.72744e+06												529502
3.64348e+06												575157
4.20461e+06												746292
4.2851e+06												548356
6.11068e+06												636641
2.33987e+06												498569
4.82688e+06												898908
7.02745e+06												777480
2.74404e+06												510688
4.66954e+06												957267
1.59401e+06												254238
2.38217e+06												267273
2.04077e+06												255745
4.0787e+06												482614
5.23198e+06												1.12107e+06
878979												166800
1.35103e+06												197777
2.04347e+06												402333
3.14109e+06												345373
8.35351e+06												531152
2.8279e+06												337738
8.98616e+06												978401
1.83137e+06												305347
2.06921e+06												305506
1.19392e+06												262635
2.13606e+06												392502
3.44375e+06												254470
652542												314452
1.5022e+06												370628
1.47286e+06												358532

## Sheet: MAHRP2 6D data
MAHRP2:CS11:DSLE no GFP1-10	MAHRP2:CS11:DSLE ER lumenal GFP1-10	MAHRP2:CS11:DSLE cytoplasmic GFP1-10	MAHRP2:CS11:SDEL no GFP1-10	MAHRP2:CS11:SDEL ER lumenal GFP1-10	MAHRP2:CS11:SDEL cytoplasmic GFP1-10
0.2303	0.186834	0.211555	0.402104	0.273799	0.250541
0.131609	0.239025	0.228734	0.299467	0.422972	0.471041
0.260846	0.162233	0.216486	0.3254	0.514639	0.385892
0.260916	0.214451	0.150637	0.400254	0.438534	0.391631
0.279702	0.201395	0.239871	0.484765	0.438899	0.345489
0.184919	0.187932	0.291997	0.502471	0.584034	0.506698
0.186827	0.169893	0.234655	0.332503	0.542093	0.375601
0.198673	0.224607	0.274435	0.320678	0.447696	0.488381
0.12578	0.181112	0.211293	0.330519	0.418196	0.346344
0.227328	0.15708	0.187072	0.359765	0.596412	0.43586
0.258717	0.180279	0.256639	0.309953	0.560904	0.636001
0.211908	0.166267	0.258515	0.336133	0.501824	0.273231
0.207493	0.236726	0.219441	0.436307	0.548233	0.453944
0.216405	0.222525	0.292698	0.274523	0.396199	0.34986
0.217164	0.295387	0.205219	0.365798	0.411446	0.343427
0.238575	0.151391	0.348438	0.296632	0.568324	0.359712
0.166562	0.157026	0.187546	0.374204	0.589012	0.357533
0.241358	0.26679	0.144724	0.490164	0.552622	0.35535
0.172117	0.211921	0.246452	0.233866	0.622447	0.336597
0.394849	0.260679	0.162645	0.341823	0.462725	0.278638
0.298119	0.303353	0.254212	0.332709	0.379433	0.523826
0.211594	0.194571	0.233511	0.635743	0.356935	0.332161
0.183422	0.207102	0.178035	0.433577	0.49667	0.6482
0.322707	0.211728	0.232742	0.633248	0.413106	0.425867
0.231354	0.193751	0.271782	0.311933	0.416256	0.2772
0.135583	0.227445	0.243848	0.567406	0.562179	0.386348
0.261526	0.190887	0.283651	0.165686	0.536606	0.541226
0.294436	0.300253	0.295005	0.614416	0.409246	0.278559
0.190228	0.224519	0.276848	0.343659	0.461247	0.418187
0.242301	0.139908	0.234029	0.482275	0.487873	0.233036
0.404518	0.20901	0.142861	0.599927	0.479276	0.277177
0.254446	0.215087	0.189987	0.351356	0.453789	0.379977
0.258375	0.281415	0.263533	0.485819	0.487007	0.531703
0.273647	0.26499	0.14565	0.663887	0.503149	0.462825
0.261828	0.13988	0.235621	0.379931	0.545603	0.397598
0.166447	0.313707	0.207926	0.471735	0.447722	0.479027
0.155117	0.255011	0.327134	0.53728	0.573084	0.428896
0.173274	0.298008	0.210933	0.469574	0.450511	0.413774
0.215652	0.192327	0.254616	0.495188	0.421509	0.491597
0.204709	0.402082	0.19922	0.418339	0.535171	0.435226

## Sheet: MAHRP2 6E data
RFP	MAHRP2:CS11:DSLE no GFP 1-10	MAHRP2:CS11:DSLE ER lumenal GFP 1-10	MAHRP2:CS11:DSLE cytoplasmic GFP 1-10	MAHRP2:CS11:SDEL no GFP 1-10	MAHRP2:CS11:SDEL ER lumenal GFP 1-10	MAHRP2:CS11:SDEL cytoplasmic GFP 1-10
1.54424e+06	246266
5.10561e+06	234031
3.62696e+06	279139
5.36391e+06	299956
2.94168e+06	432708
2.19573e+06	322129
1.84908e+06	343421
3.84172e+06	419778
2.50784e+06	313250
5.12116e+06	501205
3.40221e+06	420434
825174	167576
1.65529e+06	241470
2.0532e+06	210658
6.64032e+06	542268
3.58027e+06	274203
1.42362e+06	123754
959506	238357
1.20497e+06	318550
181294	339865
5.64637e+06	470986
1.97893e+06	192192
3.28558e+06	227486
5.24057e+06	622427
1.88969e+06	304548
852374	154144
5.45908e+06	432878
8.98642e+06	255682
1.40381e+06	307058
2.69824e+06	345435
2.58018e+06	184328
2.77812e+06	268192
3.98814e+06	258421
2.2988e+06	92899.3
7.9351e+06	226399
2.52469e+06	290366
5.00651e+06	112063
3.31715e+06	304629
7.0024e+06	244820
941869	175320
3.25378e+06		521653
3.70822e+06		709568
2.38385e+06		459453
4.7697e+06		510756
1.2427e+06		332251
4.57952e+06		389724
3.35456e+06		616164
6.37557e+06		614605
4.01576e+06		568657
7.25132e+06		593772
1.07692e+06		223783
1.42367e+06		285561
2.86939e+06		686393
4.00069e+06		472591
5.66657e+06		453153
871594		166291
2.62317e+06		320140
2.82768e+06		361315
682675		183480
3.25349e+06		498314
1.10165e+06		327519
1.27735e+06		231763
4.74201e+06		540097
2.45376e+06		316015
2.26615e+06		258222
5.24368e+06		629318
2.16943e+06		277310
7.52967e+06		623645
7.51459e+06		523879
1.2871e+06		164987
3.35302e+06		798554
696289		289782
1.31804e+06		302185
3.34296e+06		595608
970978		198769
2.46923e+06		246399
3.58909e+06		371647
4.72254e+06		514858
671305		245775
2.40308e+06		376994
2.80359e+06			537032
5.24586e+06			597059
2.77844e+06			855519
4.61518e+06			449245
2.04674e+06			330688
1.75267e+06			259811
3.89186e+06			448898
1.08634e+06			608390
2.32175e+06			908677
3.80871e+06			590768
3.98251e+06			364689
2.19313e+06			267039
2.7196e+06			722069
2.77647e+06			293001
1.56848e+06			284251
1.21531e+06			378354
2.4352e+06			208875
2.33058e+06			284628
994087			225169
981181			425742
4.53101e+06			494387
1.06087e+06			532042
1.18511e+06			237309
4.58818e+06			610037
4.03955e+06			327420
2.40891e+06			283425
2.80725e+06			318755
1.37505e+06			176327
8.26592e+06			403555
2.70438e+06			267661
1.34326e+06			147505
1.49657e+06			285373
2.26772e+06			482782
3.35916e+06			307970
4.32195e+06			446945
3.25058e+06			555717
9.14874e+06			370752
3.42976e+06			307040
7.10655e+06			843817
4.05654e+06			672102
5.62479e+06				513033
1.82781e+06				251217
2.10684e+06				361345
3.67238e+06				610775
2.20306e+06				443200
3.34824e+06				705756
1.34171e+06				399450
2.883e+06				465893
5.08649e+06				443513
1.331e+06				590062
1.86838e+06				486583
967120				203670
1.73616e+06				161333
2.16721e+06				320496
1.61903e+06				292558
2.21471e+06				448491
1.96738e+06				182666
1.53278e+06				238911
1.40264e+06				193938
1.71151e+06				198296
2.10419e+06				180548
3.68049e+06				297839
574557				163662
1.10211e+06				286031
2.20245e+06				90890
1.00657e+06				173929
2.10551e+06				184424
2.75304e+06				274991
1.35481e+06				160584
1.661e+06				190261
1.07153e+06				121748
2.05694e+06				182431
1.02759e+06				363109
3.45051e+06				511872
2.03694e+06				285228
5.93315e+06				420946
1.6699e+06				215129
442342				201951
5.35243e+06				501268
2.32901e+06				299395
1.86821e+06					1.13438e+06
1.70264e+06					1.09406e+06
2.97829e+06					2.24097e+06
5.55946e+06					2.09323e+06
5.61135e+06					2.10618e+06
4.70756e+06					2.17805e+06
2.53242e+06					2.0579e+06
3.97353e+06					2.522e+06
6.19081e+06					2.7973e+06
3.67739e+06					3.11662e+06
2.01391e+06					1.46272e+06
457106					472726
2.48296e+06					1.68083e+06
677317					661891
1.10581e+06					646276
1.26041e+06					1.12099e+06
2.83597e+06					2.24778e+06
1.92161e+06					1.31367e+06
2.47394e+06					1.81564e+06
820368					646361
649302					498209
2.17529e+06					1.04595e+06
3.27509e+06					2.06084e+06
980795					863302
1.38216e+06					1.04158e+06
4.50515e+06					2.80497e+06
4.02049e+06					1.71385e+06
4.64296e+06					1.36666e+06
5.43109e+06					1.98118e+06
3.94236e+06					2.08078e+06
2.92428e+06					2.0952e+06
2.73411e+06					1.55054e+06
1.5373e+06					1.11591e+06
2.06292e+06					1.28943e+06
8.87423e+06					3.64072e+06
1.13077e+06					1.00614e+06
1.13301e+06					935374
936741					660907
3.65091e+06					1.81001e+06
5.03865e+06					2.34135e+06
1.35167e+06						429095
1.23831e+06						300030
4.16499e+06						402571
3.2545e+06						559286
2.68841e+06						507406
1.8312e+06						484639
5.51486e+06						442658
2.7256e+06						382389
1.98482e+06						289626
5.09814e+06						582304
3.43243e+06						566486
2.36359e+06						258773
2.13861e+06						319177
3.82688e+06						195627
1.36289e+06						202442
4.06551e+06						320250
3.37045e+06						347784
933571						239162
1.85477e+06						383269
7.08309e+06						307964
995676						275921
1.02063e+06						200688
2.57813e+06						575613
3.04487e+06						288397
7.86434e+06						391787
1.28122e+06						336732
3.83639e+06						346430
2.19744e+06						187109
2.34271e+06						209988
3.48795e+06						289977
3.47425e+06						231837
552718						156445
1.78491e+06						205199
5.36938e+06						339951
1.68704e+06						612114
3.96621e+06						876093
4.90598e+06						322901
1.91545e+06						361100
3.66702e+06						275022
1.90303e+06						567389
